# Supplementary material for: Multi-omics profiling reveals a distinctive epigenome signature for high-risk acute promyelocytic leukemia
Source: Oncotarget. 2018 May 22;9(39):25647–60. doi: 10.18632/oncotarget.25429 (PMC5986653; doi:10.18632/oncotarget.25429)
Supplement: Supplementary file 2 [file oncotarget-09-25647-s002.xlsx]

## Sheet: TCGA
TCGA samples used in Singh et al. (samples used for DNA methylation analysis are highlighted in yellow)
TCGA Patient ID	Sex	FAB	Age	Cytogenetics	Gene Fusions by RNA-Seq	Inferred genomic rearrangement (from RNA-Seq fusion)	Cytogenetic Classification	Molecular Classification	WBC	EFS months 4.30.13	OS months 4.30.13	PML-RARA	MLL-partner	MYH11-CBFB	RUNX1-RUNX1T1	FLT3	NPM1	DNMT3A	IDH2	IDH1	RUNX1	TET2	TP53	NRAS	CEBPA	WT1	PTPN11	KIT	KRAS
2802	M	M4	50	46, XY[20]			Normal Karyotype	Normal Karyotype	16.9	8.7	12						p.I268fs,p.N270fs	p.R882C		p.R132H							p.D61N
2804	M	M3	30	46, XY[25]			Normal Karyotype	PML-RARA	5.7	57.2	126.2
2805	M	M0	77	46, XY[20]			Normal Karyotype	Normal Karyotype	92	11.6	18.5								p.R140Q		p.R201*,p.A142fs
2806	M	M1	46	45,X,-Y, t(8;7;21)(q22;p15;q22[22]/46,XY[3]	RUNX1(+)RUNX1T1(+) (In Frame),CDK11B(-)SLC35E2(-) (Out of Frame)	t(21;8)(q22.3;q22), dup1p36.33	RUNX1-RUNX1T1	RUNX1-RUNX1T1	29.4	16.1	30.6				RUNX1-RUNX1T1
2807	F	M1	68	47,XX,+21[24]			Intermediate Risk Cytogenetic Abnormality	Intermediate Risk Cytogenetic Abnormality	3.1	4.9	4.9								p.R140Q		p.SG167in_frame_del
2808	M	M2	23	47,XXY [17]			Intermediate Risk Cytogenetic Abnormality	Intermediate Risk Cytogenetic Abnormality	32.4	10	128.5													p.G13D	p.318in_frame_insM
2809	F	M2	64	46,XX[24]			Normal Karyotype	Normal Karyotype	116.5	1.7	2.2						p.W288fs	p.R882H
2810	F	M2	76	ND			N.D.	N.D.	61.6	1.3	1.3						p.W288fs		p.R140Q
2811	M	M4	81	46, XY[20]			Normal Karyotype	Normal Karyotype	90.6	8.2	8.2					p.D835Y	p.W288fs	p.R882H
2812	F	M2	25	46, XX[20]			Normal Karyotype	Normal Karyotype	34.2	7.3	11.5					p.601in_frame_insSSDNEYFYVDFREYEYD	p.W287fs
2813	M	M4	78	44-45,X,-Y,-5,add(16)(q22),-17,-18,iso(21),+mars[cp5]/82-84,XX,-Y,-3,-4,-11,-12,-19,-21,+21[cp5}			Complex Cytogenetics	Complex Cytogenetics	9.9	1.3	1.3												p.C176Y
2814	F	M0	39	46,XX,del(5)(q22q33)[4]/46,XX[16]	GAS6(-)FAM70B(+) (Out of Frame)	dup13q34	Poor Risk Cytogenetic Abnormality	Poor Risk Cytogenetic Abnormality	2.3	22.2	26.3					p.D835E
2815	M	M4	49	46,XY,inv(16)(p13q22)[17]/46,XY[3]	MYH11(+)CBFB(+) (In Frame)	t(16;16)(p13.11;q22.1)	CBFB-MYH11	CBFB-MYH11	57.1	14.2	26.3			MYH11-CBFB
2816	F	M4	57	46,XX[20]			Normal Karyotype	Normal Karyotype	87.5	5.1	7.5					p.D835Y	p.W288fs	p.R882C						p.G13D
2817	M	M2	63	45,XY,-7, t(9;22)(q34;q11.20) [19]/46,XY[1]	BCR(-)ABL1(-) (In Frame)	t(22;9)(q11.23;q34.1)	BCR-ABL1	BCR-ABL1	77.3	9.3	9.3
2818	F	M2	62	46,XX[19]/46,XX,add(7)(p?22)[1]			Normal Karyotype	Normal Karyotype	75.2	6.9	10.2					p.D835Y	p.W288fs	p.R803S
2819	F	M2	52	46,XX,t(8;21)(q22;q22)[17]/46,XX[3]	RUNX1(-)RUNX1T1(-) (In Frame)	t(21;8)(q22.3;q22)	RUNX1-RUNX1T1	RUNX1-RUNX1T1	4.1	95.6	95.6				RUNX1-RUNX1T1													p.Y418S
2820	M	M0	76	53~56,XY,+1,del(2)(q33q34),+8,+10,+11x2,+13x1-2,+14,del(17)(p11.2),+19,add(21)(q22),+22[cp20]	GOSR1(-)ZNF207(-) (In Frame)	del17q11.2	Complex Cytogenetics	Complex Cytogenetics	14.5	0.3	0.3												p.P223fs
2821	M	M1	64	47,XY,+8 [10]/46,XY [10]			Intermediate Risk Cytogenetic Abnormality	Intermediate Risk Cytogenetic Abnormality	1.2	27.4	27.4								p.R172K	p.R132C	p.D123fs
2822	M	M0	65	47,XY,+8 [20]			Intermediate Risk Cytogenetic Abnormality	Intermediate Risk Cytogenetic Abnormality	2.9	32.3	32.3							e14-1		p.R132C		p.Q317fs
2824	M	M5	44	46, XY[20]			Normal Karyotype	Normal Karyotype	8.8	0.3	0.3						p.W288fs	p.R736H
2825	F	M5	31	46, XX[20]			Normal Karyotype	Normal Karyotype	137.2	6.4	7.5					in_frame_ins	p.W288fs	p.R882H
2826	F	M4	64	46, XX[20]			Normal Karyotype	Normal Karyotype	131.5	12.1	24.1						p.W288fs		p.R140Q										p.Q61H
2827	M	M2	33	46,XY[18]/46,XY,del(9)(q21q33)[1]/46,XY,del(20)(q?12)[1]			Normal Karyotype	Normal Karyotype	2.8	5.7	8.8
2828	M	M4	55	46,XY,t(2;4)(q34;q21)inv(16)(p13q22) [20]	MYH11(-)CBFB(-) (In Frame),GPR128(+)TFG(+) (In Frame),NOD2(+)Storry(-) (Out of Frame)	t(16;16)(p13.11;q22.1), dup3q12.2, inv16q21-16q12.1	CBFB-MYH11	CBFB-MYH11	22.2	112.175	112.175			MYH11-CBFB
2829	M	M6	50	N.D.; -5q by FISH			N.D.	N.D.	5.5	3.7	8.9												p.R280G,e6-1
2830	F	M4	64	47,XX,i(11)(q10)[18]/46,XX [2]			Intermediate Risk Cytogenetic Abnormality	Intermediate Risk Cytogenetic Abnormality	2.9	8.1	8.1					p.605in_frame_insSPRGGNEYFYVDFREYEYDLKWE		p.R882P				p.A183fs,p.K241fs
2831	M	M0	59	46, XY[20]			Normal Karyotype	Normal Karyotype	1.4	17.2	20.2							p.E774fs
2832	F	M5	59	45,X,-X[21]/46,XX[9]	MLLT10(-)PPP2R1B(-) (In Frame),MLLT10(-)MLL(-) (In Frame),C11orf1(-)KIAA0999(-) (In Frame),PPP2R1B(-)KIAA0999(+) (Out of Frame)	t(10;11)(p12;q23.2), t(10;11)(p12;q23), inv11q23.1, inv11q23.2	Intermediate Risk Cytogenetic Abnormality	MLL translocation, poor risk	12.1	11.4	11.8		MLLT10-MLL
2833	M	M4	77	46, XY[18]			Normal Karyotype	Normal Karyotype	40.4	9.3	15.8							p.R882H
2834	M	M4	33	46,XY,t(11;19)(q23;p13)[17]/46,XY,t(11;19)(q23;p13),inv(12)(p12p13)[3]	MLL(-)ELL(-) (In Frame)	t(11;19)(q23;p13.1)	MLL translocation, poor risk	MLL translocation, poor risk	25.9	7.7	7.7		MLL-ELL			p.D835E
2835	M	M5	48	46, XY[20]			Normal Karyotype	Normal Karyotype	116.2	83.2438	83.2438						p.W288fs
2836	M	M4	35	46, XY[20]			Normal Karyotype	Normal Karyotype	52.9	17	17					p.596in_frame_insDNEYFYVDFRE	p.W288fs
2837	F	M5	66	46, XX[20]			Normal Karyotype	Normal Karyotype	111.8	0.7	0.7						p.W288fs
2838	M	M2	67	46,XY,del(5)(q11.2q31),-7,+8,+11,add(11)(q23),der(16;17)(q10;q10)[18]/51,idem,+1,+5,+8,+10,+21 [2]	AF086125(+)USP22(+) (Out of Frame),CA7(-)USP22(+) (Out of Frame)	t(16;17)(q22;p11.2), t(16;17)(q22.1;p11.2)	Complex Cytogenetics	Complex Cytogenetics	2.1	10.3	12.4												p.T125	p.Q61H
2839	F	M2	51	46, XX[20]			Normal Karyotype	Normal Karyotype	42.1	10.2	16.3						p.W288fs	p.Q515*						p.G13D	p.R343fs	p.A381fs	p.I545L
2842	M	M4	64	46,XY,del(11)(p12)[2]/46,XY[18]	MLLT10(+)MLL(+) (In Frame)	t(10;11)(p12;q23)	Intermediate Risk Cytogenetic Abnormality	MLL translocation, poor risk	2.3	0.3	0.3		MLLT10-MLL
2843	M	M6	77	46,XY,del(20)(q11.2)[23]/92,XXYY,del(20)(q11.2)x2[2]/46,XY[3]			Intermediate Risk Cytogenetic Abnormality	Intermediate Risk Cytogenetic Abnormality	2.6	3.7	6.3																	p.S197L,p.D816V
2844	M	M2	63	46,XY,t(11;19)(q23;p13)[20]	MLL(-)ELL(-) (In Frame)	t(11;19)(q23;p13.1)	MLL translocation, poor risk	MLL translocation, poor risk	17	3.9	3.9		MLL-ELL			in_frame_ins										p.S381fs
2845	F	M2	37	46, XX[20]			Normal Karyotype	Normal Karyotype	18.7	8.5	9.3											p.K110fs			p.310in_frame_insKQNP,p.A44fs,p.A44P
2846	F	M4	57	46,XX,inv(16)(p13q22)[20]	MYH11(-)CBFB(-) (In Frame)	t(16;16)(p13.11;q22.1)	CBFB-MYH11	CBFB-MYH11	13.6	10.8	45.8			MYH11-CBFB												p.A382fs		p.T417fs,p.Y418fs
2847	M	M1	53	46,XY,del(7)(q21q36)[18]/46,XY[2]			Poor Risk Cytogenetic Abnormality	Poor Risk Cytogenetic Abnormality	2.7	19.3	52.7
2848	M	M4	62	46, XY[20]	NCOR2(-)SCARB1(-) (Out of Frame)	dup12q24.1-31	Normal Karyotype	Normal Karyotype	118.8	13.4	14.5						p.W288fs
2849	M	M0	39	47,XY,del(5)(q22q33),t(10;11)(p13~p15;q22~23),i(17)(q10)[3]/46,XY[17]	MLLT10(+)PICALM(+) (2 (In Frame))	t(10;11)(p12;q14)	Complex Cytogenetics	Complex Cytogenetics	5	106.915	106.915
2851	F	M5	66	46, XX[20]			Normal Karyotype	Normal Karyotype	78.5	5.9	7.7					p.D835Y		p.E616fs
2853	M	M1	51	46,XY[20]			Normal Karyotype	Normal Karyotype	103.6	3.1	3.1					p.596in_frame_insDYVDFR	p.W288fs	p.R882H
2854	F	M4	51	45,Xc,t(5;21)(q31;q22)[18]/45,idem,t(1;6)(?q21;p23)[1]/45,Xc[1]	RUNX1(-)ADAMTS19(+) (Out of Frame),RUNX1(+)PRRC1(+) (Out of Frame)	t(21;5)(q22.3;q23.3), t(21;5)(q22.3;q23.2)	Intermediate Risk Cytogenetic Abnormality	Intermediate Risk Cytogenetic Abnormality	2.9	8	11.1										outofframe_fusion
2855	M	M1	18	48,XY,+4,t(10;11)(p13;q21),del(12)(p11.2),+19[6]/48idem,-17,+i(17)(q10)[14]	MLLT10(+)PICALM(+)(2) (In Frame),GAS6(+)FAM70B(-) (Out of Frame)	t(10;11)(p12;q14), dup13q34	Complex Cytogenetics	Complex Cytogenetics	41.5	6.7	7.2																p.P491L
2856	M	M4	63	46,XY[20]	NUP98(-)NSD1(-) (In Frame)	t(11;5)(p15.5;q35)	Normal Karyotype	NUP98 Translocation	76.7	5.3	5.3
2857	M	M6	54	42,XY,-5,-7,add(12)(p13),t(14;15)(q10;q10),der(17)t(5;17)(p13;p11.2),-18[6]/40,idem,-11,-add(12)(p13),der(12)t(?;12)(?;p13),-19[6]/41,idem,-der(17)[3]/41,idem,-der(17),+mar1,+mar[3]/41,idem,der(1)der(1)(p12)add(1)(p12),+der(1)(q21)add(1)(q21),-3,-8[2]	H2AFX(-)WDR18(-) (In Frame),DDX20(-)TBX15(-) (In Frame),ZNF585B(-) C2CD2L(+) (In Frame)	t(11;19)(q23.3;p13.3), inv1p21.1-p11.1, t(19;11)(q13.12;q23.3)	Complex Cytogenetics	Complex Cytogenetics	2.3	6.5	10												e0+1
2858	F	M2	75	46,XX,t(8;21)[15]/46,idem,del(9)(q12q22)[5]	CRTC2(+)CREB3L4(-) (Out of Frame), RUNX1(-)RUNX1T1(-) (In Frame)	dup1q21.3, t(21;8)(q22.3;q22)	RUNX1-RUNX1T1	RUNX1-RUNX1T1	8.3	18.2	19.2				RUNX1-RUNX1T1
2860	F	M7	60	44,XX,t(4;11)(q21;q23),-5,-7,add(12)(q24),add(18)(q23),del(20)(q12)[3]/43,XX,del(3)(p12),der(3)t(3;3)(p21;q2?7),psu dic(5;7)(q13;p22),-10,-15,-17,add(18)(p11.2),-21,+22,+mar[cp14]/46,XX[3]	USP25(-)TRAPPC10(+) (Out of Frame)	inv21q11.2-q22.3	Complex Cytogenetics	Complex Cytogenetics	0.8	12	13.6												p.M39fs
2861	M	M5	76	47,XY+8 [15]/48,XY+8+8[4]/46,XY[1]			Poor Risk Cytogenetic Abnormality	Poor Risk Cytogenetic Abnormality	4	0.6	0.6						p.W288fs	p.Q615*											p.G12V
2863	M	M1	63	48,XY,+8,+8[16]/46,XY[4]			Poor Risk Cytogenetic Abnormality	Poor Risk Cytogenetic Abnormality	46.4	1.2	1.2							p.R882H		p.R132C					p.T318in_frame_del
2866	M	M1	67	46,XY[20]			Normal Karyotype	Normal Karyotype	30.8	4.5	5.5								p.R140Q
2867	F	M2	66	46,XX[20]			Normal Karyotype	Normal Karyotype	3.4	5.2	5.2							p.K829R,p.K468R		p.R132C
2868	M	M7	77	46,XY,-5,+8,del(9)(q22),add(10)(q26),der(15;19)(q10;q10),add(17)(p11.2),-20,-21,add(21)(p11),add(22)(q13),+3mar[20]	NEK1(-)CLCN3(+) (Out of Frame),ZNF483(-)GAPVD1(+) (Out of Frame),NR6A1(+)OBP2B(-) (Out of Frame)	dup4q33, inv9q31.3-33.3, inv9q33.3-34	Complex Cytogenetics	Complex Cytogenetics	1.9	4.5	4.5												e4-1
2869	F	M2	64	46, XX[20]			Normal Karyotype	Normal Karyotype	2.6	15.6	27.1					p.602in_frame_insQMGVSKRKFRVWRI*I*S	p.W288fs	p.Q485*
2870	M	M1	76	46,XY,inv(16)(p13q22)[9]/46,XY[10]	MYH11(-)CBFB(-) (In Frame),TBC1D16(-)KIAA1618(+) (Out of Frame)	t(16;16)(p13.11;q22.1), dup17q25.3	CBFB-MYH11	CBFB-MYH11	34	4.5	4.5			MYH11-CBFB		p.595in_frame_insPPTP								p.Q61K
2871	M	M1	51	46, XY[20]			Normal Karyotype	Normal Karyotype	1.5	13.9	22.6					p.599in_frame_insMVQVTGSSDNEYFYVDFREYE	p.W288fs										p.Q510L
2873	F	M5	51	46, XX[20]			Normal Karyotype	Normal Karyotype	14.9	32.7	42.3							p.R882H				p.H880fs
2874	M	M2	59	45,XY,-7[20]			Poor Risk Cytogenetic Abnormality	Poor Risk Cytogenetic Abnormality	11.5	42.3123	42.3123								p.R140Q						p.R300C	p.R462W
2875	M	M2	43	45,X,-Y,t(8;21)(q22;q22)[19]/46,XY[1]	RUNX1(-)RUNX1T1(-) (In Frame)	t(21;8)(q22.3;q22)	RUNX1-RUNX1T1	RUNX1-RUNX1T1	4.3	42.937	42.937				RUNX1-RUNX1T1	p.598in_frame_insVAYVDFREYE
2876	F	M2	45	46,XX,1~50dmin[12]/46,idem,der(6)t(6;?)(q22;?)[2]/46,XX[6]	CR593328(-)FAM49B(+) (Out of Frame),PVT1(+)ASAP1(+)(2) (Out of Frame)	inv8q24.21, inv8q24.1-q24.2	Poor Risk Cytogenetic Abnormality	Poor Risk Cytogenetic Abnormality	29.4	58.9808	58.9808											p.Q481*,p.H672fs
2877	F	M1	60	46,XX,9qh+[20]	GPR128(-)TFG(-) (In Frame)	dup3q12.2	Normal Karyotype	Normal Karyotype	11.5	52.1753	52.1753					p.605in_frame_insYDLKWE	p.W288fs		p.R140Q
2878	F	M2	47	39~47,XX,del(5)(q13q33),-7,der(8)t(8;?8;8)(p23;?p11.2p23;q11.2),der(14)t(1;14)(p12;p11.2)der(1)t(7;16)(p15;q22),+2mar[cp19]			Complex Cytogenetics	Complex Cytogenetics	12	12.2	12.2												p.S215G,p.V173fs
2879	F	M1	68	46, XX[20]			Normal Karyotype	Normal Karyotype	59.9	4.3	37.4					p.602in_frame_insNVDFREYEYDL	p.W288fs					p.R18*,p.N275fs
2880	M	M1	24	46, XY[20]			Normal Karyotype	Normal Karyotype	223.8	9.8	20.5					p.602in_frame_insREYEYDL									p.A111fs
2881	F	M1	48	46,XX,inv(16)(p13q22)[19]/46,XX[1]	MYH11(-)CBFB(-) (In Frame)	t(16;16)(p13.11;q22.1)	CBFB-MYH11	CBFB-MYH11	33.2	8.8	29.7			MYH11-CBFB														p.D816Y
2882	F	M2	73	45,XX,-7[12]/46,XX[8]			Poor Risk Cytogenetic Abnormality	Poor Risk Cytogenetic Abnormality	1.7	11	11
2883	M	M5	60	52~54,XY,+2,+4,+6,+8,del(11)(q23),+19,+19,+21[17]/46,XY[3]	MLL(+)MLLT4(+) (In Frame)	t(11;6)(q23;q27)	MLL translocation, poor risk	MLL translocation, poor risk	6.7	58.6849	58.6849		MLL-MLLT4
2884	F	M1	44	46, XX[19]			Normal Karyotype	Normal Karyotype	13.5	13.8	24.8						p.W288fs	p.R882H		p.R132H							p.F71L
2885	M	M0	71	43,XY-3,del(5)(q12q33),-7,der(10)t(10;11)(q26;q13),-12,-18,+2mar[20]	KSR2(-)SETMAR(+) (Out of Frame)	t(12;3)(q24.22-23;p26.1)	Complex Cytogenetics	Complex Cytogenetics	5.4	4.8	7												p.H193Y				p.G60V
2886	M	M2	25	45,X,-Y,t(8;21)(q22;q22)[13]/45,idem,del(9)(q22;q32)[7]	RUNX1(-)RUNX1T1(-) (In Frame)	t(21;8)(q22.3;q22)	RUNX1-RUNX1T1	RUNX1-RUNX1T1	11	38.8603	38.8603				RUNX1-RUNX1T1
2887	F	M1	60	46,XX,del(7)(q11.2)[20]			Poor Risk Cytogenetic Abnormality	Poor Risk Cytogenetic Abnormality	46.5	4.9	17.4							p.P718L		p.R132C				p.G12D
2888	M	M4	57	Outside hospital with inv(16)	MYH11(+)CBFB(+) (In Frame)	t(16;16)(p13.11;q22.1)	CBFB-MYH11	CBFB-MYH11	4.9	44.3178	44.3178			MYH11-CBFB														p.419in_frame_insFF
2889	F	M4	55	46,XY,inv(16)(p13;q22)[20]	MYH11(-)CBFB(-) (In Frame)	t(16;16)(p13.11;q22.1)	CBFB-MYH11	CBFB-MYH11	30.9	28.4	34.3			MYH11-CBFB
2890	M	M0	69	47,XY,+9[10]/46,XY[10]			Intermediate Risk Cytogenetic Abnormality	Intermediate Risk Cytogenetic Abnormality	6.1	0.5	0.5										p.R201*
2891	M	M1	42	45,XY,der(7)(t:7;12)(p11.1;p11.2),-12,-13,+mar[19]/46,XY[1]			Complex Cytogenetics	Complex Cytogenetics	10.7	14.9	21.5							p.R729Q,e14+2	p.R140Q
2892	F	M4	42	46,XX,inv(16)(p13q22)[15]/46,XX[2]	MYH11(+)CBFB(+) (In Frame)	t(16;16)(p13.11;q22.1)	CBFB-MYH11	CBFB-MYH11	37.9	9.8	73.3			MYH11-CBFB										p.Q61K
2893	M	M5	45	46,XY,t(6;11)(q27;q23)[15]	MLL(-)MLLT4(-)(2) (In Frame)	t(11;6)(q23;q27)	MLL translocation, poor risk	MLL translocation, poor risk	5.1	6.6	6.6		MLL-MLLT4
2894	F	M5	50	45,XX,-7,t(9;11)(p22;q23)[19]/46,XX[1]	MLL(-)MLLT3(-) (In Frame)	t(11;9)(q23;p22)	MLL translocation, t(9;11)	MLL translocation, t(9;11)	6.7	5.6	5.6		MLL-MLLT3
2895	F	M1	41	N.D.			N.D.	N.D.	134.4	5.7	5.7					in_frame_ins	p.W288fs	p.R882H
2896	F	M5	21	46,XX[15]			Normal Karyotype	Normal Karyotype	93	7.5	7.5						p.W288fs	p.R882H
2898	F	M1	69	47,XX+8 [20]			Intermediate Risk Cytogenetic Abnormality	Intermediate Risk Cytogenetic Abnormality	10.1	48.3288	48.3288							e20+2,p.R792H	p.R172K
2899	F	M4	76	46,XX+13,21[cp17]/46,XX[3]			Intermediate Risk Cytogenetic Abnormality	Intermediate Risk Cytogenetic Abnormality	2.7	17.3	22.3										p.R162G
2900	M	M1	70	46,XY[20]			Normal Karyotype	Normal Karyotype	48	4.9	6.3					p.D835Y	p.W288fs								p.R286fs
2901	M	M1	27	46,XY,t(9;22)(q34;q11.2[4]/50,idem,+8,+10,+21,+der(22)(t(9;22)(q34;q11.2)[16]	BCR(-)ABL1(-)(2) (In Frame),SEC63(-)FIG4(-) (Out of Frame)	t(22;9)(q11.23;q34.1), inv6q21	BCR-ABL1	BCR-ABL1	90.4	3	10.5									p.R132C
2903	F	M1	76	46,XX[20]			Normal Karyotype	Normal Karyotype	297.4	0.4	0.4						p.W288fs
2904	M	M0	65	46~50,XY,-1,del(2),del(5)(q22q33),der(7)t(1;7)(q21;p13),add(7)(p11.1),+8,+add(11),del(12)(p12),del(13)(q22), 15,add(17)(p11.1),-20,+22 {cp20}Complex Cytogenetics , including 5q-,+8,	MDM4(+)DNMT3B(+) (Out of Frame)	t(1;20)(q32;q11.2)	Complex Cytogenetics	Complex Cytogenetics	0.9	17.1	17.1												p.R337C
2906	M	M3	59	46,XY,t(15;17)(q22;q21)[20]			PML-RARA	PML-RARA	0.7	54.2795	54.2795					p.600in_frame_insFREYEYD
2907	M	M0	69	46, XY[20]			Normal Karyotype	Normal Karyotype	1.6	23.3	25.5								p.R140Q		e5-2
2908	M	M2	81	46~49,XY,del(3)(p14),del(5)(p11.2q33),del(17)(q21q21),add(21)(p11.2),+22,mar[cp20]	IFNGR2(-)GART(-) (Out of Frame)	inv21q22.11	Complex Cytogenetics	Complex Cytogenetics	1.5	1.4	1.4							p.R882C				p.R18*	p.Q317*,p.C141W
2909	M	nc	22	46, XY[20]			Normal Karyotype	Normal Karyotype	115.4	20.6	39.5					p.R595in_frame_insSRI
2910	F	M5	61	47,XX,+der(5)t(2;5)(p11.2;q11.2)?,t(8;16)(p11.2;p13.3)[19]	CREBBP(+)KAT6A(+)(2) (In Frame)	t(16;8)(p13.3;p11)	Complex Cytogenetics	Complex Cytogenetics	34.6	0	0					p.D835H
2911	F	M4	51	44~46,XX,del(11)(q23),der(19)?t(11;19)(q23;p13.1)[cp11]/44~45,XX,-19[cp4]/46,XX [5]	MLL(-)ELL(-) (In Frame)	t(11;19)(q23;p13.1)	MLL translocation, poor risk	MLL translocation, poor risk	50.3	3.7	65.8		MLL-ELL
2913	M	M0	61	47,XY,+8 [19]			Intermediate Risk Cytogenetic Abnormality	Intermediate Risk Cytogenetic Abnormality	61.6	6.1	52.6					p.605in_frame_insSSDNEYFYVDFREYEYDLKWEF	p.W288fs									e7+1
2914	F	M2	22	46,XX,inv(16)(p13q22)[5]/46,idem,t(3;3)(p13;q?28)[5]/46,XX[6]	MYH11(-)CBFB(-) (In Frame),FOXP1(+)PPP1R2(-) (Out of Frame)	t(16;16)(p13.11;q22.1), t(3;3)(p14.1;q29)	CBFB-MYH11	CBFB-MYH11	51.8	54.3452	54.3452			MYH11-CBFB													p.A72V
2915	F	M2	73	46,XX,del(3)(q23q26.2),der(7)t(1:7)(q32;q32),del(10)(q22q25),t(13;16)(q34;p11.2)dup(21)(q22)[cp20]	GRID1(+)DPM1(+) (In Frame),RUNX1(+)MECOM(+) (In Frame)	t(10;20)(q22;q13.13), t(21;3)(q22.3;q26)	Complex Cytogenetics	Complex Cytogenetics	15.1	0.5	0.5					p.599in_frame_insSGSSDNEYFYVDFREYE	p.K263R
2916	F	M4	49	47,XX+11 [20]			Intermediate Risk Cytogenetic Abnormality	Intermediate Risk Cytogenetic Abnormality	12.4	57.9945	57.9945							p.R882C
2917	F	M0	41	46,XX,i(17)(q10)[1]/45,sl-7[2]/48,sl,+13,+19[3]/46,XX[15]			Complex Cytogenetics	Complex Cytogenetics	47.6	39	57.3																		p.I36M
2918	F	M1	47	47,XX+8 [20]	GPR128(-)TFG(-) (In Frame),STIM1(+)NSD1(-) (out of frame),NUP98(+)NSD1(+) (In Frame)	dup3q12.2, t(11;5)(p15.5;q35), t(11;5)(p15.5;q35)	Intermediate Risk Cytogenetic Abnormality	NUP98 translocation	80.5	6	7.4					p.602in_frame_insQRI*I*F
2919	F	M1	54	46, XX[19]			Normal Karyotype	Normal Karyotype	13.1	40.4	42						p.W288fs	p.C497Y		p.R132C						p.H465Y
2920	M	M2	44	45~46,XY,add(X)(q22)[7],Y[4],der(5)t(5;17)(q13;21)[18],-7[18],+8[17],del(12)(q23)[16],-17[18],add(18)(p11.2)[14][cp18]	C12orf59(-)XIAP(+) (Out of Frame),CHST11(-)ATP1B4(-) (In Frame),KPNB1(-)ACE(-) (In Frame),KSR1(-)ODZ1(-) (In Frame),OLR1(-)XIAP(-) (In Frame),PTPN2(+)UBLCP1(+) (Out of Frame),WSB1(+)NBR1(+) (Out of Frame)	t(12;X)(p13.2;q25), t(12;X)(q?;q24), del17q21.3-23.3, t(17;X)(q11.1-q11.2;q25), t(12;X)(p13.2-p12.3;q25), t(18;5)(p11.3-p11.2;q33.3), del17q11.1-q21.31	Complex Cytogenetics	Complex Cytogenetics	34.8	5.2	11.8
2921	F	M4	55	46, XX[20]			Normal Karyotype	Normal Karyotype	27.6	6.3	8.1					p.YDL599in_frame_insIR*
2922	M	M0	83	46, XY[20]			Normal Karyotype	Normal Karyotype	77.9	0.1	0.1					p.594in_frame_insSPEDNEYFYVD
2923	M	M4	78	46, XY[20]			Normal Karyotype	Normal Karyotype	16.8	0.6	0.6											p.R550*,p.Q958fs		p.Q61R
2924	M	M4	59	46, XY[20]			Normal Karyotype	Normal Karyotype	29.7	35.8356	35.8356					p.D835Y	p.W288fs
2925	M	M5	57	46, XY[20]			Normal Karyotype	Normal Karyotype	99.2	7.8	7.9					p.600in_frame_insNEYFYVDFREYEYD	p.W288fs	p.R882H
2926	F	M1	57	47,XX,+8 [20]			Intermediate Risk Cytogenetic Abnormality	Intermediate Risk Cytogenetic Abnormality	19.8	13.3	15.1					p.D835Y				p.R132C
2927	F	M1	88	46, XX[20]			Normal Karyotype	Normal Karyotype	2.9	2.4	2.4										p.R201*,p.R162S
2928	F	M1	43	45,XX,-7[20]			Poor Risk Cytogenetic Abnormality	Poor Risk Cytogenetic Abnormality	171.9	4	4					p.D839G		p.D781G,p.R320*		p.R132C		p.P1115fs,p.E154V
2929	F	M0	71	41~44,X,?i(X)(p10),-7,der(12)t(8;12)(q11.2;p11.2),-8 [cp11]/46,XX[8[			Complex Cytogenetics	Complex Cytogenetics	5.6	4.6	4.6																		p.G12D
2930	F	M2	62	46, XX[20]	NUP98(-)NSD1(-) (In Frame)	t(11;5)(p15.5;q35)	Normal Karyotype	NUP98 Translocation	27.7	4.8	7.1					p.594in_frame_insGTGSSDNEYFYVDF										p.V370fs,p.R370fs
2931	M	M2	75	46,XY,9qh+[19]	BIRC6(+)LTBP1(+) (In Frame)	dup2p22.3	Normal Karyotype	Normal Karyotype	98.2	0.1	0.1					p.612in_frame_insQGFYVDFREYEYDLKWEFPRENLEF	p.W288fs	p.R882C
2932	M	M5	62	46, XY[20]	MLL3(+)ACTR3B(-) (Out of Frame)	dup7q36.1	Normal Karyotype	Normal Karyotype	59.3	42.1479	42.1479						p.W288fs							p.G13D
2933	M	M4	58	46,XY,i(17)(q10)[15]/47,XY,idem+13[3]/46,XY[2]			Intermediate Risk Cytogenetic Abnormality	Intermediate Risk Cytogenetic Abnormality	101.3	4.6	4.6										p.R162G
2934	M	M1	65	46,XY[15]			Normal Karyotype	Normal Karyotype	67.9	2.7	6.6					p.600in_frame_insGTGS*DNEYFYVDFREYEY		p.R736H,p.G646V	p.R140Q
2935	M	M4	66	44~47,XY,del(5)(q22q35)[20],-7[14],-8[6],der(12)t(10;12)(p11.2q21)[2],add(14)(p12)[11],-17[13],der(17)t(10;17)(q11.2;p13)[14],-18[7],add(18)(p11.2)[7],-21[10],i(21)(q10)[4],-22[4],+mar[10],+mar1x2[6][cp20]			Complex Cytogenetics	Complex Cytogenetics	2.2	1.6	1.6												p.R248Q
2936	F	M0	60	46, XX[20]			Normal Karyotype	Normal Karyotype	2.1	13.8	13.8								p.R140Q		p.R320*
2937	F	M1	35	46,XX,t(8;21)(q22;q22)[20]	RUNX1(+)RUNX1T1(+) (In Frame)	t(21;8)(q22.3;q22)	RUNX1-RUNX1T1	RUNX1-RUNX1T1	42.8	4.6	8				RUNX1-RUNX1T1							p.F125fs						p.D816V
2938	M	M7	76	45,X,-Y[3]/46,XY [17]	TNK1(-)ZBTB7A(-) (Out of Frame),POLR2A(-)FBN3(-) (Out of Frame),NVL(-)FMN2(+) (Out of Frame)	t(17;19)(p13.1;p13.3), t(17;19)(p13.1;p13), dup1q41-q43	Normal Karyotype	Normal Karyotype	3.6	7.2	9.9							p.M315fs					p.R342fs,p.H179R
2939	M	M1	72	37~49,XY,+Y,der(1)add(1)(p13)del(1)(q21q25),-5,der(7)inv(7)(p15q11.2)?inv(7)(q22q32),+17,add(17)(p13),+21,+mar[cp20]	MTOR(+)CHD1(+) (Out of Frame),CDC73(-)FAM172A(-) (Out of Frame),EDIL3(-)MKLN1(-) (Out of Frame)	t(1;5)(p36.2;q15-q21), t(1;5)(q25;q15), t(5;7)(q14;q32)	Complex Cytogenetics	Complex Cytogenetics	37.5	48.6904	48.6904																	p.D816V
2940	M	M2	35	47,XY,+21 [6]/46,XY[13]			Intermediate Risk Cytogenetic Abnormality	Intermediate Risk Cytogenetic Abnormality	33.5	14.6	55.4														p.309in_frame_insV,p.P23fs
2941	M	nc	73	46,XY,t(9;22)(q34;q11.2)[13]/34~37,idem,-3,del(4),-4,-5,-7,-9,-10,t?(11;12),-12,-14,-14,-16,-17,-22[cp6]/46,XY[1]	BCR(+)ABL1(+)(2) (In Frame),DOCK6(-)CCDC130(-) (In Frame)	t(22;9)(q11.23;q34.1), inv19p13.2	BCR-ABL1	BCR-ABL1	58.9	0.2	0.2												p.I195S
2942	F	M4	67	46,XX,inv(16)(p13q22)[19]/46,XX[1]	MYH11(-)CBFB(-) (In Frame)	t(16;16)(p13.11;q22.1)	CBFB-MYH11	CBFB-MYH11	37	58.8822	58.8822			MYH11-CBFB		p.DLKW599in_frame_insR*
2943	F	M1	70	46,XX,del(5)(q11.2q33)[1]/48~52,idem,+1,+?del(5)(q15q33),+11,+11,?t(12;22)(p13;q12),-13,-17,+i(22)(q10),+i(22)(q10),+mar[cp19]	RSAD2(+)ELMOD3(-) (Out of Frame)	inv2p25.2-p11.2	Complex Cytogenetics	Complex Cytogenetics	0.7	4.2	4.2												p.R273C
2944	M	M0	48	45,XX-7[5]-only 5 metaphases	RPN1(+)MECOM(+) (In Frame)	del3q21.3-q26	Poor Risk Cytogenetic Abnormality	Poor Risk Cytogenetic Abnormality	111	2.4	2.4
2945	F	M4	65	46~47,XX,+i(4)(q10)[12],-8[5],10[3][cp20]			Complex Cytogenetics	Complex Cytogenetics	48.5	1.9	7.8					p.D835E	p.W288fs	p.R882H		p.R132H								p.D816V
2947	M	M4	52	46,XY[20]			Normal Karyotype	Normal Karyotype	298.4	38.0712	38.0712					p.D835Y	p.W288fs	p.R882H
2948	M	M4	67	46,XY[13]			Normal Karyotype	Normal Karyotype	26.1	18.1	18.1								p.R140Q
2949	M	M0	58	47,XY,+22[10]/47,XY,+8[7]/45,XY,del(3)(p21),del(4)(p12p15),-7,?dup(7)(q11.2q36)[3]			Complex Cytogenetics	Complex Cytogenetics	47.2	32.6	32.6							p.R882H		p.R132H	p.S314fs
2950	F	M2	34	45,X,-X,t(8;21)(q22;q22)[20]	RUNX1(+)RUNX1T1(+) (In Frame)	t(21;8)(q22.3;q22)	RUNX1-RUNX1T1	RUNX1-RUNX1T1	14.3	56.3836	56.3836				RUNX1-RUNX1T1
2952	F	M1	60	44~47,XX,t(1;15)(q32;q26)[14],del(5)(q13q33)[19],-7[20],+8[7],del(12)(p11.2p11.2)[15],del(17)(q21)[8],der(22)t(1;22)(p13;p11.2)[20],+mar[13][cp20]	NF1(+)LRRC37B(+) (In Frame)	del17q11.2	Complex Cytogenetics	Complex Cytogenetics	16	1.9	1.9												p.E286G	p.G12D	p.R142fs
2954	F	M4	55	46,XX,del(16)(q22)[16]/47,XX,del(16)(q22),+22[8]/47,XX,+22[2]/46,XX[4]	MYH11(+)CBFB(+) (In Frame)	t(16;16)(p13.11;q22.1)	CBFB-MYH11	CBFB-MYH11	114.5	80.5151	80.5151			MYH11-CBFB
2955	F	M2	56	46,XX[20]	UBR4(+)ZFP37(+) (Out of Frame)	t(1;9)(p36.13;q32)	Normal Karyotype	Normal Karyotype	202.7	9.6	16.4							p.R882H							p.P46fs,p.306in_frame_insQ
2956	M	M5	61	46,XY,t(9;11)(p22;q23)[7]/47,XY,t(9;11)(p22;q23)[7]/46,XY[4]	MLL(-)MLLT3(-) (In Frame),VTI1B(-)RDH11(-) (Out of Frame)	t(11;9)(q23;p22), dup14q24.1	MLL translocation, t(9;11)	MLL translocation, t(9;11)	8.4	3.2	5.7		MLL-MLLT3
2957	M	M4	31	46,XY,inv(16)(p13q22)[20]			CBFB-MYH11	CBFB-MYH11	132.7	20.1	20.1					p.D835Y
2959	M	M0	71	47,XY,+13[5]/46,XY[15]			Intermediate Risk Cytogenetic Abnormality	Intermediate Risk Cytogenetic Abnormality	1	13.4	15.4								p.R140Q		p.R201Q
2963	M	M1	56	46, XY[20]			Normal Karyotype	Normal Karyotype	30.5	53.9	53.9					p.D835Y	p.W288fs										p.Q510H
2964	F	M1	57	46, XX[19]			Normal Karyotype	Normal Karyotype	2.5	71.4411	71.4411											p.Q916*,p.P691L
2965	M	M4	60	46, XY[15]			Normal Karyotype	Normal Karyotype	67.5	9.9	11.3					p.574in_frame_insKPATDGTGDRLLR**VLLR*FQRK	p.W288fs	p.R882H				p.P118fs
2966	F	M2	57	46, XX[15]			Normal Karyotype	Normal Karyotype	3.1	8.6	28.4							p.G590fs	p.R140Q										p.A146T
2967	M	M4	58	46, XY[18]			Normal Karyotype	Normal Karyotype	19.9	62.0055	62.0055						p.W288fs	p.E505*						p.G13D
2968	M	M4	79	46,XY[20]			Normal Karyotype	Normal Karyotype	18.5	14.6	14.6							p.A741V,p.E477*						p.Q61H
2969	M	M5	55	46, XY[15]			Normal Karyotype	Normal Karyotype	72.6	16.6	75.9					p.D835H	p.W288fs	p.R882H		p.R132H
2970	F	M4	34	46, XX[20]			Normal Karyotype	Normal Karyotype	19.6	8.3	10.7					p.599in_frame_insPAPQIMSTSTLISENMNIA					p.P113L					e9-1
2971	F	M4	76	46,XX[20]			Normal Karyotype	Normal Karyotype	5	17	25.8											p.A1071fs,p.A665D
2972	F	M2	82	46, XX[20]			Normal Karyotype	Normal Karyotype	1.4	1.5	1.5						p.W288fs										p.S502P
2973	F	M4	67	46, XX[16]			Normal Karyotype	Normal Karyotype	15.2	12	20.5						p.W288fs		p.R140Q
2974	F	M5	67	46, XX[20]			Normal Karyotype	Normal Karyotype	45.3	2.5	2.5					p.D835Y	p.W288fs	p.R882C
2975	M	M2	54	46,XY[19]	BCL11A(-)GRIP2(-)* (Out of Frame)	t(2;3)(p16.1; p24-p23)	Normal Karyotype	Normal Karyotype	45	8.5	34							p.R882H
2976	M	M1	53	46,XY[20]			Normal Karyotype	Normal Karyotype	88.1	7.7	30					p.600in_frame_insEYEYEYEY	p.W288fs									p.A382fs
2977	F	M2	71	46, XX[14]			Normal Karyotype	Normal Karyotype	35.9	0.8	0.8									p.R132C
2978	F	M2	61	46, XX[20]			Normal Karyotype	Normal Karyotype	9.8	35.6	51.5										p.R201*	e3+2,p.R318*		p.Q61P
2979	F	M1	30	46, XX[20]	LRBA(+)SH3D19(+) (In Frame)	dup4q31.3	Normal Karyotype	Normal Karyotype	22.9	51.7808	51.7808														p.NVE307in_frame_delK,p.I68fs
2981	F	M5	35	46, XX[20]			Normal Karyotype	Normal Karyotype	72.1	52.011	52.011					p.T582in_frame_insMAGSSDNEYFYVDFREYES	p.W288fs	p.R882C
2983	M	M0	45	46,XY[20]			Normal Karyotype	Normal Karyotype	2.3	3.8	11.2										p.A149P
2984	M	M1	38	46,XY[20]			Normal Karyotype	Normal Karyotype	39.8	84.4932	84.4932						p.W288fs			p.R132C				p.G12D
2985	F	M5	81	46,XX[20]	MLLT10(+)CEP164(-) (Out of Frame),MLLT10(+)MLL(+) (In Frame)	t(10;11)(p12;q23.3), t(10;11)(p12;q23)	Normal Karyotype	MLL translocation, poor risk	12.3	9.2	9.2		MLLT10-MLL											p.G12C
2986	F	M2	31	46, XX[20]			Normal Karyotype	Normal Karyotype	12.6	6.6	6.6					p.598in_frame_insAGSSDNEYFYVDFREY	p.W288fs
2987	F	M5	75	46,XX[18]			Normal Karyotype	Normal Karyotype	7.3	5.3	6.3						p.W288fs	p.R882H											p.G13D
2988	F	M1	67	46, XX[20]			Normal Karyotype	Normal Karyotype	45.6	0.8	0.8					in_frame_ins	p.W288fs	p.F909C
2989	M	M2	29	46,XY,15pstk+[20]			Normal Karyotype	Normal Karyotype	2.2	8.9	11.9						p.W288fs									p.Y402fs
2990	M	M1	51	46, XY[20]			Normal Karyotype	Normal Karyotype	63.7	34.1	55.6						p.W288fs			p.R132G
2992	F	M1	32	46, XX[20]			Normal Karyotype	Normal Karyotype	5.1	11.9	56.3						p.W288fs			p.R132C
2993	F	M1	57	46,XX[20]			Normal Karyotype	Normal Karyotype	102.5	11.1	24.6					p.594in_frame_insSDNEYFYVDF	p.W288fs	p.L723fs
2995	M	M2	63	46,XY[20]			Normal Karyotype	Normal Karyotype	0.6	69.7	85.7
2996	M	M2	75	46, XY[20]			Normal Karyotype	Normal Karyotype	2.5	84.0329	84.0329											p.R156fs,p.H670Y
2997	F	M3	25	46,XX,t(15;17)(q22;q21)[20]			PML-RARA	PML-RARA	16.3	31.6	49.8
3000	M	M2	25	46, XY[20]			Normal Karyotype	Normal Karyotype	98.8	74.5644	74.5644														p.310in_frame_insW,p.E59*
3002	M	M2	68	46, XY[20]			Normal Karyotype	Normal Karyotype	5.5	26.2	46.8								p.R140L
3005	M	M5	45	46,XY[20]	MLLT10(+)MLL(+) (In Frame)	t(10;11)(p12;q23)	Normal Karyotype	MLL translocation, poor risk	1.6	110.597	110.597		MLLT10-MLL
3006	M	M1	61	46,XY[20]			Normal Karyotype	Normal Karyotype	2.9	12	15.5					p.598in_frame_insDEYFYVDFREY						p.R254*
3008	M	M1	22	46,XY[30]			Normal Karyotype	Normal Karyotype	1.2	7.7	27														p.304in_frame_insL
3009	M	M4	23	46,XY[20]			Normal Karyotype	Normal Karyotype	27.1	7.7	19										p.G164fs					p.A382fs
3011	F	M1	21	46, XX[20]			Normal Karyotype	Normal Karyotype	8.2	94.2247	94.2247						p.W288fs			p.R132S
2803	F	M3	61	46,XX,t(15;17)(q22:q21)[15]	PML(+)RARA(+) (In frame)	t(15;17)(q22;q21)	PML-RARA	PML-RARA	1	24.1	25.7	PML-RARA
2823	F	M3	61	47,XX,t(15;17)(q22:q21)+mar[20]	PML(-)RARA(-)(2) (In Frame)	t(15;17)(q22;q21)	PML-RARA	PML-RARA	86.4	0.2	0.2	PML-RARA
2840	M	M3	74	46,XY,t(15;17)(q22;q21)[20]	PML(-)RARA(-)(2) (In Frame),ACAD10(-)MAPKAPK5(-) (Out of Frame),GAS6(+)FAM70B(-) (Out of Frame)	t(15;17)(q22;q21), dup12q24.12-13, dup13q34	PML-RARA	PML-RARA	31.5	0.7	0.7	PML-RARA				p.603in_frame_insYEYDLK
2841	F	M3	51	46,XX,t(15;17)(q22;q21)[20]	PML(-)RARA(-)(2) (In Frame)	t(15;17)(q22;q21)	PML-RARA	PML-RARA	3.6	5.4	46.5	PML-RARA
2862	F	M3	33	46,XX[20]	PML(-)RARA(-) (In Frame)	t(15;17)(q22;q21)	Normal Karyotype	PML-RARA	0.9	89.2932	89.2932	PML-RARA
2872	M	M3	42	46,XY,del(9)(q13:q22),t(11:21)(p13;q22),t(15;17)(q22;q210[20]	PML(-)RARA(-) (In Frame)	t(15;17)(q22;q21)	PML-RARA	PML-RARA	2.1	55.8575	55.8575	PML-RARA
2897	F	M3	50	46,XX,t(15;17)(q22;q21),t(16;19)(p13.3;p13.1)[17]/46,XX[3]	PML(-)RARA(-) (In Frame)	t(15;17)(q22;q21)	PML-RARA	PML-RARA	3.4	43.6603	43.6603	PML-RARA
2980	M	M3	50	46,XY,t(15;17)(q22;q21)[20]	PML(+)RARA(+)(2) (In Frame)	t(15;17)(q22;q21)	PML-RARA	PML-RARA	0.5	59.474	59.474	PML-RARA				p.600in_frame_insFREYEYD
2982	F	M3	29	46,XX,t(15;17)(q22;q21)[12]/46,XX[8]	PML(-)RARA(-) (In Frame),CUL1(+)DPP6(-) (Out of Frame)	t(15;17)(q22;q21), inv7q36.1-36.2	PML-RARA	PML-RARA	1.2	37.1	37.1	PML-RARA
2991	F	M3	40	46,XX,t(15;17)(q22;q21.1)[19]/47,idem,+8 [1]	PML(+)RARA(+)(2) (In Frame)	t(15;17)(q22;q21)	PML-RARA	PML-RARA	0.4	88.3068	88.3068	PML-RARA
2998	F	M3	68	46,XX,t(15;17)(q22;q21)[20]	PML(+)RARA(+)(2) (In Frame)	t(15;17)(q22;q21)	PML-RARA	PML-RARA	29	1	1	PML-RARA				p.600in_frame_insFREYEYD
2999	M	M3	62	46,XY,t(15;17)(q22:q21)[11]/46,XY[9]	PML(-)RARA(-) (In Frame)	t(15;17)(q22;q21)	PML-RARA	PML-RARA	0.9	95.5068	95.5068	PML-RARA
3001	F	M3	31	46,XX,t(15;17)(q22;q21)[11]/46,XX[9]	PML(-)RARA(-)(2) (In Frame)	t(15;17)(q22;q21)	PML-RARA	PML-RARA	1.6	76.1753	76.1753	PML-RARA
3007	M	M3	35	47,XY,del(7)(q22),+8,t(15;17)(q22;q21)[18]/46,XY,del(7)(q22),t(15;17)(q22;q21)[2]	PML(-)RARA(-)(2) (In Frame),PLAUR(+)EXOC3L2(-) (Out of Frame)	t(15;17)(q22;q21), inv19q13.1-q13.32	PML-RARA	PML-RARA	1.5	75.8137	75.8137	PML-RARA				p.600in_frame_insFREYEYD
3012	M	M3	53	46,XY,t(15;17)(q22;q21)[19]/46,XY[1]	PML(-)RARA(-)(2) (In Frame)	t(15;17)(q22;q21)	PML-RARA	PML-RARA	1	86.6301	86.6301	PML-RARA

## Sheet: BLUEPRINT
BLUEPRINT samples used in Singh et al.
Number	Blueprint ID	Leukemia	karyotype
pt#7	284	APL	t(15;17)
pt#8	289	APL	t(15;17)
pt#9	302	APL	t(15;17)
pt#11	UMCG00003	AML	NK
pt#12	UMCG00012	AML	NK
pt#13	UMCG00001	AML	49 XY, +13, +14, +21
pt#14	UMCG00017	AML	NK
pt#15	UMCG00005	AML	NK
pt#16	UMCG00007	AML	NK
pt#17	UMCG00008	AML	NK
pt#18	UMCG00004	AML	NK
pt#19	UMCG00011	AML	8
pt#20	UMCG00018	AML	NK
pt#21	UMCG00006	AML	NK
pt#22	UMCG00002	AML	NK
pt#23	UMCG00025	AML	NK
pt#24	UMCG00024	AML	11
pt#25	UMCG00009	AML	t(8;21)
pt#26	UMCG00014	AML	t(3;5)
pt#27	UMCG00021	AML	t(8;21)
pt#28	UMCG00027	AML	NK
pt#29	UMCG00015	AML	inv16
pt#30	UMCG00029	AML	NK
pt#31	UMCG00019	AML	8
pt#32	UMCG00013	AML	NK
pt#33	UMCG00016	AML	NK
pt#34	UMCG00028	AML	aberant chr3 and chr 5
pt#35	UMCG00023	AML	complex
pt#36	UMCG00026	AML	t(3;5)
pt#37	UMCG00010	AML	inv16
pt#79	Martens et al., 2010	APL	t(15;17)
